# Supplementary material for: The Comparison of Predicting Factors and Outcomes of MINOCA and STEMI Patients in the 5-Year Follow-Up
Source: J Pers Med. 2023 May 19;13(5):856. doi: 10.3390/jpm13050856 (PMC10223109; doi:10.3390/jpm13050856)
Supplement: Supplementary file 1 [file jpm-13-00856-s001.zip]

Archive with 1 entries (1 files):
- jpm-2351252-supplementary.pdf
